# Supplementary material for: Production of Circularly Permuted Caspase-2 for Affinity Fusion-Tag Removal: Cloning, Expression in Escherichia coli, Purification, and Characterization
Source: Biomolecules. 2020 Nov 24;10(12):1592. doi: 10.3390/biom10121592 (PMC7760212; doi:10.3390/biom10121592)
Supplement: Supplementary file 1 [file biomolecules-10-01592-s001.zip]

Archive with 7 entries (7 files):
- File S4.pdf
- File S6.pdf
- Table S1.xlsx
- Table S2.xlsx
- Table S3.xlsx
- Table S5.xlsx
- Table S7.xlsx
