# Supplementary material for: Production of Circularly Permuted Caspase-2 for Affinity Fusion-Tag Removal: Cloning, Expression in Escherichia coli, Purification, and Characterization
Source: Biomolecules. 2020 Nov 24;10(12):1592. doi: 10.3390/biom10121592 (PMC7760212; doi:10.3390/biom10121592)
Supplement: Supplementary file 1 [file biomolecules-10-01592-s001.zip › Table S1.xlsx]

## Sheet: Tabelle1
	Primer Name	Nucleotide sequence 5’-> 3’
	DEVD fwd	agtGGATGGGATCCGCATGCG
	DEVD rev	tcatCGCCGCTGCCATGGTGAT
	EFKD fwd	tggtgaattcaaaGATGGGATCCGCATGCGAG
	EFKD rev	ataccgatgccgttGCCGCTGCCATGGTGATG
	EISD fwd	aaagaaatttctgacGGGATCCGCATGCGAGCT
	EISD rev	taagctacgaagcccGCCGCTGCCATGGTGATG
	VDQQE fwd	ggaaGGGATCCGCATGCGAGCTC
	VDQQE rev	tgctgATCCACGCCGCTGCCATG
	VDQQS fwd	gtctGGGATCCGCATGCGAGCTC
	VDQQS rev	tgctgATCCACGCCGCTGCCATG
	DETD-R fwd	TGATGAAACCgatCGTATCCGCATGCG
	DETD-R rev	CCGCCGCTGCCATGGTGA
	DETE-R fwd	ttcatcaccGCCGCTGCCATGGTGATG
	DETE-R rev	accgagcgtATCCGCATGCGAGCTCGG
	T7AC_for	TCTAGAAATAATTTTGTTTAACTTTAAGAAG
	T7AC_rev	ggtctcTTGCTCAGCGGTTTG
	pET30a_for	ggtctcgagcaaCACCATCATCACCATCATG
	pET30a_rev	TCTAGAGGGGAATTGTTATC
	MCS_for	GTAGTAGGTTGAGGCCGTTG
	MCS_rev	CGGATATAGTTCCTCCTTTCAG
