# Supplementary material for: Production of Circularly Permuted Caspase-2 for Affinity Fusion-Tag Removal: Cloning, Expression in Escherichia coli, Purification, and Characterization
Source: Biomolecules. 2020 Nov 24;10(12):1592. doi: 10.3390/biom10121592 (PMC7760212; doi:10.3390/biom10121592)
Supplement: Supplementary file 1 [file biomolecules-10-01592-s001.zip › Table S2.xlsx]

## Sheet: Tabelle1
wtCasp2 nucleotide sequence	CATATGGGTCCGGTTTGTCTGCAGGTTAAACCGTGTACACCGGAATTTTATCAGACCCATTTTCAGCTGGCATATCGTCTGCAGAGCCGTCCGCGTGGTCTGGCACTGGTTCTGAGCAATGTTCATTTTACCGGTGAAAAAGAACTGGAATTTCGTAGCGGTGGTGATGTTGATCATAGTACCCTGGTTACCCTGTTTAAACTGCTGGGTTATGACGTTCATGTTCTGTGTGATCAGACCGCACAAGAAATGCAAGAGAAACTGCAGAATTTTGCACAGCTGCCTGCACATCGTGTTACCGATAGCTGTATTGTTGCACTGCTGAGCCATGGTGTTGAAGGTGCAATTTATGGTGTGGATGGCAAACTGCTGCAACTGCAAGAAGTGTTTCAGCTGTTT…
wtCasp2 protein sequence	MGPVCLQVKPCTPEFYQTHFQLAYRLQSRPRGLALVLSNVHFTGEKELEFRSGGDVDHSTLVTLFKLLGYDVHVLCDQTAQEMQEKLQNFAQLPAHRVTDSCIVALLSHGVEGAIYGVDGKLLQLQEVFQLFDNANCPSLQNKPKMFFIQACRGDETDRGVDQQDGKNHAGSPGCEESDAGKEKLPKMRLPTRSDMICGYACLKGTAAMRNTKRGSWYIEALAQVFSERACDMHVADMLVKVNALIKDREGYAPGTEFHRCKEMSEYCSTLCRHLYLFPGHPPTHHHHHH		Large subunit p18, propeptide, small subunit p12, 6H-tag
cpCasp2 nucleotide sequence	CATATGCACCATCATCACCATCATGGCAAAAATCATGCAGGTAGTCCGGGTTGTGAAGAAAGCGCAGCAGGTAAAGAAAAACTGCCGAAAATGCGTCTGCCGACCCGTAGCGATATGATTTGTGGTTATGCATGTCTGAAAGGCACCGCAGCAATGCGTAATACCAAACGTGGTAGCTGGTATATTGAAGCACTGGCACAGGTTTTTAGCGAACGTGCATGTGATATGCATGTTGCAGATATGCTGGTTAAAGTGAACGCCCTGATTAAAGATCGTGAAGGTTATGCACCGGGTACAGAATTTCATCGTTGTAAAGAAATGAGCGAGTATTGTAGCACCCTGTGTCGTCATCTGTACCTGTTTCCGGGTCATCCTCCGACCGGATCCGGTCCGGTTTGT…
cpcasp2 protein sequence	MHHHHHHGKNHAGSPGCEESAAGKEKLPKMRLPTRSDMICGYACLKGTAAMRNTKRGSWYIEALAQVFSERACDMHVADMLVKVNALIKDREGYAPGTEFHRCKEMSEYCSTLCRHLYLFPGHPPTGSGPVCLQVKPCTPEFYQTHFQLAYRLQSRPRGLALVLSNVHFTGEKELEFRSGGDVDHSTLVTLFKLLGYDVHVLCDQTAQEMQEKLQNFAQLPAHRVTDSCIVALLSHGVEGAIYGVDGKLLQLQEVFQLFDNANCPSLQNKPKMFFIQACRGDETDRGVDQQD		6H-tag, modified proppeptide, small subunit p12, large subunit p18, modified propeptide
T7AC-cpCasp2 nucleotide sequence	CATATGCTGGAGGATCCGGAACGCAACAAAGAGCGAAAGGAAGCTGAGTTGCAAGCTCAAACCGCTGAGCAACACCATCATCACCATCATGGCAAAAATCATGCAGGTAGTCCGGGTTGTGAAGAAAGCGCAGCAGGTAAAGAAAAACTGCCGAAAATGCGTCTGCCGACCCGTAGCGATATGATTTGTGGTTATGCATGTCTGAAAGGCACCGCAGCAATGCGTAATACCAAACGTGGTAGCTGGTATATTGAAGCACTGGCACAGGTTTTTAGCGAACGTGCATGTGATATGCATGTTGCAGATATGCTGGTTAAAGTGAACGCCCTGATTAAAGATCGTGAAGGTTATGCACCGGGTACAGAATTTCATCGTTGTAAAGAAATGAGCGAGTATTGT…
T7AC-cpCasp2 protein sequence	MLEDPERNKERKEAELQAQTAEQHHHHHHGKNHAGSPGCEESAAGKEKLPKMRLPTRSDMICGYACLKGTAAMRNTKRGSWYIEALAQVFSERACDMHVADMLVKVNALIKDREGYAPGTEFHRCKEMSEYCSTLCRHLYLFPGHPPTGSGPVCLQVKPCTPEFYQTHFQLAYRLQSRPRGLALVLSNVHFTGEKELEFRSGGDVDHSTLVTLFKLLGYDVHVLCDQTAQEMQEKLQNFAQLPAHRVTDSCIVALLSHGVEGAIYGVDGKLLQLQEVFQLFDNANCPSLQNKPKMFFIQACRGDETDRGVDQQD		T7AC-tag, 6H-tag, modified proppeptide, small subunit p12, large subunit p18, modified propeptide
VDVAD-E2 nucleotide sequence	aTGAGAGGATCTCACCATCACCATCACCATGGCAGCGGCgtggatgtggcgGATgGGATCCGCATGCGAGCTCGGTACCCCAGTGTGCTGGACATGGCGGCCAGCAGGAGGCTGATGAAGGAGCTTGAAGAAATCCGCAAATGTGGGATGAAAAACTTCCGTAACATCCAGGTTGATGAAGCTAATTTATTGACTTGGCAAGGGCTTATTGTTCCTGACAACCCTCCCTATGATAAGGGAGCCTTCAGAATCGAAATCAACTTTCCAGCAGAGTACCCATTCAAACCACCGAAGATCACATTTAAAACAAAGATCTATCACCCAAACATCGACGAAAAGGGGCAGGTCTGTCTGCCAGTAATTAGTGCCGAAAACTGGAAGCCAGCAACCAAAACCGAC…
VDVAD-E2 protein sequence	MRGSHHHHHHGSGVDVADGIRMRARYPSVLDMAASRRLMKELEEIRKCGMKNFRNIQVDEANLLTWQGLIVPDNPPYDKGAFRIEINFPAEYPFKPPKITFKTKIYHPNIDEKGQVCLPVISAENWKPATKTDQVIQSLIALVNDPQPEHPLRADLAEEYSKDRKKFCKNAEEFTKKYGEKRPVD
