# Supplementary material for: Production of Circularly Permuted Caspase-2 for Affinity Fusion-Tag Removal: Cloning, Expression in Escherichia coli, Purification, and Characterization
Source: Biomolecules. 2020 Nov 24;10(12):1592. doi: 10.3390/biom10121592 (PMC7760212; doi:10.3390/biom10121592)
Supplement: Supplementary file 1 [file biomolecules-10-01592-s001.zip › Table S3.xlsx]

## Sheet: Tabelle1
Table 3: FRET substrates (Bachem AG, Germany) used in this study, with P1’ position in bold.
Sequence	Art.-Nr.
Abz-Val-Asp-Val-Ala-Asp-Ala-Ala-Dap(Dnp)-OH	4108736
Abz-Val-Asp-Val-Ala-Asp-Arg-Ala-Dap(Dnp)-OH	4108737
Abz-Val-Asp-Val-Ala-Asp-Asn-Ala-Dap(Dnp)-OH	4108738
Abz-Val-Asp-Val-Ala-Asp-Asp-Ala-Dap(Dnp)-OH	4108739
Abz-Val-Asp-Val-Ala-Asp-Cys-Ala-Dap(Dnp)-OH	4108740
Abz-Val-Asp-Val-Ala-Asp-Glu-Ala-Dap(Dnp)-OH	4108743
Abz-Val-Asp-Val-Ala-Asp-Gln-Ala-Dap(Dnp)-OH	4108742
Abz-Val-Asp-Val-Ala-Asp-Gly-Ala-Dap(Dnp)-OH	4108741
Abz-Val-Asp-Val-Ala-Asp-His-Ala-Dap(Dnp)-OH	4108744
Abz-Val-Asp-Val-Ala-Asp-Ile-Ala-Dap(Dnp)-OH	4108745
Abz-Val-Asp-Val-Ala-Asp-Leu-Ala-Dap(Dnp)-OH	4108746
Abz-Val-Asp-Val-Ala-Asp-Lys-Ala-Dap(Dnp)-OH	4108747
Abz-Val-Asp-Val-Ala-Asp-Met-Ala-Dap(Dnp)-OH	4108748
Abz-Val-Asp-Val-Ala-Asp-Phe-Ala-Dap(Dnp)-OH	4108749
Abz-Val-Asp-Val-Ala-Asp-Pro-Ala-Dap(Dnp)-OH	4108750
Abz-Val-Asp-Val-Ala-Asp-Ser-Ala-Dap(Dnp)-OH	4107601
Abz-Val-Asp-Val-Ala-Asp-Thr-Ala-Dap(Dnp)-OH	4108751
Abz-Val-Asp-Val-Ala-Asp-Trp-Ala-Dap(Dnp)-OH	4108752
Abz-Val-Asp-Val-Ala-Asp-Tyr-Ala-Dap(Dnp)-OH	4108753
Abz-Val-Asp-Val-Ala-Asp-Val-Ala-Dap(Dnp)-OH	4108754
Abz-Asp-Glu-Val-Asp-Gly-Dap(Dnp)-OH	20004262
Abz-Glu-Phe-Lys-Asp-Gly-Dap(Dnp)-OH	4140010
Abz-Glu-Ile-Ser-Asp-Gly-Dap(Dnp)-OH	4140012
Abz-His-Tyr-Ile-Asp-Gly-Dap(Dnp)-OH	4140011
