# Supplementary material for: Production of Circularly Permuted Caspase-2 for Affinity Fusion-Tag Removal: Cloning, Expression in Escherichia coli, Purification, and Characterization
Source: Biomolecules. 2020 Nov 24;10(12):1592. doi: 10.3390/biom10121592 (PMC7760212; doi:10.3390/biom10121592)
Supplement: Supplementary file 1 [file biomolecules-10-01592-s001.zip › Table S5.xlsx]

## Sheet: Tabelle1
Michaelis Menten kinetic measured using FRET substrate Abz-VDVADXA-Dap(Dnp) at 1 µM enzyme concentration
Enzyme		A	C	D	E	F	G	H	I	K	L	M	N	P	Q	R	S	T	V	W	Y
6H_cpCasp2D	KM [M]	8.93316e-05	3.79502e-05	0.000156432	0.000169138	6.0086e-05	0.000112331	0.000123364	7.06704e-05	0.000117904	0.000286531	0.000376932	7.76678e-05	0.000304892	0.000121303	5.77395e-05	0.00019947	7.5099e-05	6.38823e-05	4.57739e-05	0.000344948
	KM conf int [M]	1.12943e-05	1.02782e-05	5.55654e-05	7.17277e-05	1.6312e-05	3.6904e-05	2.10562e-05	2.45264e-05	1.63592e-05	9.55801e-05	0.000115353	1.63567e-05	0.000145501	2.37675e-05	1.00207e-05	3.52688e-05	2.02157e-05	2.32937e-05	1.96729e-05	5.308e-05
	kcat [s-1]	0.00712416	0.0213767	0.000605334	0.000151163	0.00364226	0.193204	0.0058377	0.000925843	0.0152925	0.00215587	0.0277168	0.00920966	8.06351e-06	0.00210445	0.0208827	0.0089479	0.00339689	0.000544842	0.0144618	0.0166631
	kcat conf int [s-1]	0.000415476	0.00198898	0.000118822	3.6632e-05	0.000397394	0.0314802	0.000512649	0.000135179	0.00107945	0.000484479	0.00613541	0.000852679	2.62011e-06	0.000211834	0.00143659	0.000950178	0.000397279	8.1415e-05	0.00225782	0.0018143
	kcat/KM [M-1s-1]	79.7496	563.282	3.86963	0.893724	60.6174	1719.94	47.3209	13.1009	129.703	7.52402	73.5327	118.578	0.0264471	17.3487	361.671	44.8584	45.2322	8.52884	315.939	48.306
T7AC_6H_cpCasp2D	KM [M]	0.00011585	4.26575e-05	0.000184691	0.000203705	5.82145e-05	4.90528e-05	0.000109939	6.16123e-05	0.000109909	0.0001564	0.000342355	8.71311e-05	0.00015244	0.000128061	5.6035e-05	0.000132444	8.92415e-05	7.26705e-05	3.64885e-05	0.000296813
	KM conf int [M]	1.23833e-05	9.2343e-06	4.33575e-05	6.08618e-05	1.50668e-05	1.31454e-05	2.18071e-05	1.37545e-05	2.87611e-05	2.63838e-05	7.65199e-05	1.89184e-05	6.62653e-05	2.42396e-05	1.19351e-05	1.89534e-05	2.7581e-05	1.82122e-05	1.41376e-05	4.44677e-05
	kcat [s-1]	0.0159063	0.0617082	0.00166303	0.000566604	0.0079043	0.271833	0.00906234	0.00162993	0.0260517	0.00410345	0.065144	0.0203111	9.92434e-06	0.00462525	0.0573517	0.0170167	0.00633343	0.00173176	0.027869	0.0333855
	kcat conf int [s-1]	0.000858793	0.00477196	0.000227162	0.000102973	0.000813215	0.0270715	0.000888704	0.000145934	0.00336642	0.000387546	0.010283	0.00200329	2.38312e-06	0.000458213	0.0047922	0.00127789	0.000903583	0.000186056	0.00363661	0.00340222
	kcat/KM [M-1s-1]	137.301	1446.6	9.00434	2.78149	135.779	5541.64	82.4309	26.4545	237.031	26.237	190.282	233.11	0.065103	36.1175	1023.5	128.482	70.9695	23.8303	763.776	112.48
wildtype Caspase-2	KM [M]	n.d.	n.d.	n.d.	n.d.	7.88703e-05	9.68811e-05	n.d.	n.d.	n.d.	n.d.	n.d.	n.d.	n.d.	0.000114222	n.d.	n.d.	n.d.	8.61541e-05	n.d.	n.d.
	KM conf int [M]	n.d.	n.d.	n.d.	n.d.	1.11137e-05	1.21695e-05	n.d.	n.d.	n.d.	n.d.	n.d.	n.d.	n.d.	9.82409e-06	n.d.	n.d.	n.d.	8.89508e-06	n.d.	n.d.
	kcat [s-1]	n.d.	n.d.	n.d.	n.d.	0.000844168	0.0324614	n.d.	n.d.	n.d.	n.d.	n.d.	n.d.	n.d.	0.000565608	n.d.	n.d.	n.d.	0.000228598	n.d.	n.d.
	kcat conf int [s-1]	n.d.	n.d.	n.d.	n.d.	5.2578e-05	0.00191632	n.d.	n.d.	n.d.	n.d.	n.d.	n.d.	n.d.	2.4478e-05	n.d.	n.d.	n.d.	1.0742e-05	n.d.	n.d.
	kcat/KM [M-1s-1]	n.d.	n.d.	n.d.	n.d.	10.7032	335.064	n.d.	n.d.	n.d.	n.d.	n.d.	n.d.	n.d.	4.95184	n.d.	n.d.	n.d.	2.65336	n.d.	n.d.
Michaelis Menten kinetic measured using FRET substrate Abz-XXXXG-Dap(Dnp) at 1 µM enzyme concentration
Enzyme		DEVD	EFKD	EISD	HYID
T7AC_6H_cpCasp2D	KM [M]	0.000168872	0.000352627	0.000244799	u.d.l.
	KM conf int [M]	2.29086e-05	0.000108786	3.7982e-05	u.d.l.
	kcat [s-1]	0.00777163	0.001089	0.000225458	u.d.l.
	kcat conf int [s-1]	0.000600586	0.000237913	2.2501e-05	u.d.l.
	kcat/KM [M-1s-1]	46.0208	3.08824	0.920994	u.d.l.
conf int = 95% confidence interval
n.d. = not determined
u.d.l. = under detection limit
