# Supplementary material for: Production of Circularly Permuted Caspase-2 for Affinity Fusion-Tag Removal: Cloning, Expression in Escherichia coli, Purification, and Characterization
Source: Biomolecules. 2020 Nov 24;10(12):1592. doi: 10.3390/biom10121592 (PMC7760212; doi:10.3390/biom10121592)
Supplement: Supplementary file 1 [file biomolecules-10-01592-s001.zip › Table S7.xlsx]

## Sheet: Tabelle1
		P1´	P1´	P1´	P1´	P1´	P1´	P1´	P1´	P1´	P1´	P1´	P1´	P1´	P1´	P1´	P1´	P1´	P1´	P1´	P1´
		G	C	R	W	K	N	M	A	F	S	Y	H	T	Q	I	L	V	D	E	P
cpCasp2	Time for 50% cleavage (minutes)	1	5.63294	20.2196	28.8087	24.4246	22.6816	35.7471	44.7319	20.6171	12.4808	37.7676	52.3591	180	209.103	1269.28	400	631.271	713.56	3010.27	40696.5
	Standard deviation	0	0.682347	2.76295	1.0243	7.11852	4.97765	2.31173	11.8119	6.48697	1.67996	1.82719	10.9065	0	71.5622	343.515	117.589	97.9751	241.661	805.826	15337.7
		VDVAD	GDEVD	GDETD-R	VDQQE	GEISD	GEFKD	VDQQS	GDETE
cpCasp2	Time for 50% cleavage (minutes)	1	192.442	8759.45	10810.2	23068	18635.3	u.d.l.	u.d.l.
	Standard deviation	0	56.827	2094.38	3812.64	3447.83	5695.99	u.d.l.	u.d.l.
u.d.l. = under detection limit
